# Supplementary material for: Molecular-Biology-Driven Frontline Treatment for Chronic Lymphocytic Leukemia: A Network Meta-Analysis of Randomized Clinical Trials
Source: Int J Mol Sci. 2023 Jun 9;24(12):9930. doi: 10.3390/ijms24129930 (PMC10298034; doi:10.3390/ijms24129930)
Supplement: Supplementary file 1 [file ijms-24-09930-s001.zip]

Archive with 1 entries (1 files):
- ijms-2270156-supplementary.pptx
